# Supplementary material for: Evidence for a Role of the Transcriptional Regulator Maid in Tumorigenesis and Aging
Source: PLoS One. 2015 Jun 24;10(6):e0129950. doi: 10.1371/journal.pone.0129950 (PMC4479567; doi:10.1371/journal.pone.0129950)
Supplement: S1 Table — (XLS) [file pone.0129950.s007.xls]

## Sheet: Upstream regulator 
Table S1 Upstream regulators determined by microarray analysis
Upstream Regulator	Molecule Type	p-value of overlap	Target molecules in dataset
beta-estradiol	chemical - endogenous mammalian	1.72e-05	ADRB2,AEBP1,ANKS1B,APOA4,APOE,BAX,BMP5,CARTPT,CBFA2T3,CITED2,COLEC12,CRHR2 ,FHL2,GRIN2C,IL12B,INHBA,INPP5K,ITIH4,KDELR3,KLF4,KRT17,MEIS2,MYH7,NPY1R,PAPSS2 ,PTGES,PTGIS,PTX3,RASGRP1,RUNX2,SCG2,SFRP1,SLC10A1,SMPDL3A,SNAP25,ST8SIA1,STX3, STXBP1,SYT11,TNNT2
EGFR	kinase	0.000112	BAX,COL6A1,COL6A2,HMGB3,KRT17,LEF1,PCDHGA12,PTGES,PTGIS,PTPRE,RUNX2,SFRP1
sucrose	chemical - endogenous mammalian	0.000115	APOE,CRYM,NPR1,SNAP25
TEAD3	transcription regulator	0.000116	MYH4,MYH7,TNNT2
dexamethasone	chemical drug	0.000259	ADRB2,AEBP1,ANGPTL4,APOA4,APOE,BAX,BMP5,COL11A2,COL6A1,COL6A2,CTNNAL1,GABRB1, GAS1,GLRA3,GNAQ,HMGB3,IFIT5,IL12B,INHBA,INSR,KRT17,LIPE,MBD2,NPR1,NTF3,PMP2,PPP1R14C, PTGES,PTX3,RGCC,RPS6KA2,RUNX2,SCG2,SEPP1,SFRP1,SLC10A1
Gli	group	0.000438	JAG2,RUNX2,SFRP1
morphine	chemical drug	0.000446	BAX,IL12B,NTF3,OPRL1,PPP1R14C,PTGES,SLC1A1
DTNBP1	other	0.000501	SNAP25,SYN1
MAPK8	kinase	0.000549	ADARB1,APOE,CYP8B1,IL12B,PTCH1,PTGES,PTX3,SLC10A1
POU4F1	transcription regulator	0.00059	BAX,CALB2,CARTPT,CCKAR,KCTD8,SNAP25,SYT9
amphetamine	chemical drug	0.000613	BAX,CAMK2A,CARTPT,CYP8B1,GRM8,INHBA
TEAD4	transcription regulator	0.000753	FLT1,MYH4,MYH7,TNNT2
CBL	transcription regulator	0.000849	EPHA4,IL12B,INSR,RUNX2
TGFB1	growth factor	0.000923	ANGPTL4,APOE,BAX,CALB2,CBFA2T3,CDHR2,CITED2,COL6A1,COL6A2,CRHR2,DLX5,ESRP1,FLT1, GABRB2,GAS1,GRIN2C,Gsta4,HCAR2,IL12B,INHBA,JAG2,KDELR3,KLF4,KRT17,MFAP4,NPR1,PTGES, PTX3,RGCC,RUNX2,SFRP1,SLC16A3,SLC4A2,TJP2,TNNT2
SGCG	other	0.000993	SGCA,SGCB
WNT7B	other	0.000993	PTCH1,RUNX2
